# Supplementary material for: Exploring the role of juvenile hormone and vitellogenin in reproduction and social behavior in bumble bees
Source: BMC Evol Biol. 2014 Mar 11;14:45. doi: 10.1186/1471-2148-14-45 (PMC4007805; doi:10.1186/1471-2148-14-45)
Supplement: Additional file 1 — Alignments of the insect vitellogenin orthologs. Alignment of vitellogenin orthologs from 3 bumble bees species and Apis mellifera. [file 1471-2148-14-45-S1.zip]

Archive with 1 entries (1 files):
- 7012132541136088_MOESM1_ESM.pfl
